# Supplementary material for: Aspergillus Spondylodiscitis in an Immunocompetent Patient With Recurrent Aspergillus Endocarditis; A Clinical Case Report
Source: Open Forum Infect Dis. 2025 Apr 3;12(4):ofaf198. doi: 10.1093/ofid/ofaf198 (PMC12006791; doi:10.1093/ofid/ofaf198)
Supplement: ofaf198_Supplementary_Data [file ofaf198_supplementary_data.zip]

Archive with 4 entries (4 files):
- Supplementary_Legends.docx
- Pseudoaneurysm.mp4
- severe AI.mp4
- vegetation.mp4
